# Supplementary material for: Brown Spider Venom Phospholipase-D Activity upon Different Lipid Substrates
Source: Toxins (Basel). 2023 Jan 27;15(2):109. doi: 10.3390/toxins15020109 (PMC9965952; doi:10.3390/toxins15020109)
Supplement: Supplementary file 1 [file toxins-15-00109-s001.zip]

Archive with 1 entries (1 files):
- toxins-2111763-supplementary.pdf
